# Supplementary material for: Seasonal Patterns of Soil Respiration and Related Soil Biochemical Properties under Nitrogen Addition in Winter Wheat Field
Source: PLoS One. 2015 Dec 2;10(12):e0144115. doi: 10.1371/journal.pone.0144115 (PMC4668120; doi:10.1371/journal.pone.0144115)
Supplement: S1 Dataset — This data contain two parts: 1. Soil respiration, moisture and temperature under N0, N12, N18 and N24 treatment during 2013–2014 and 2014–2015 winter wheat growing seasons. 2. Soil biochemical properties under N0, N12, N18 and N24 treatment during 2013–2014 and 2014–2015 winter wheat growing seasons. (XLSX) [file pone.0144115.s001.xlsx]

## Sheet: explaining of each tab
The explaining of each tab.
Soil respiration, moisture and temperature under N0, N12, N18 and N24 treatment during 2013-2014 and 2014-2015 winter wheat growing seasons
Soil biochemical properties under N0, N12, N18 and N24 treatment during 2013-2014 and 2014-2015 winter wheat growing seasons

## Sheet: Soil respiration, moisture and 
		soil respiration (μmol m-2s-1)									soil temperature (°C)									soil moisture (%)
		N0	±SD	N12	±SD	N18	±SD	N24	±SD		N0	±SD	N12	±SD	N18	±SD	N24	±SD		N0	±SD	N12	±SD	N18	±SD	N24	±SD
Winter wheat (2013-2014)	Seedling	2.2733	0.0287	2.5933	0.0499	2.59	0.0535	2.47	0.1219		9.0933	0.4489	9.0133	0.0826	8.8833	0.1715	9.3333	0.6493		14.809	0.7587	15.6961	0.5062	15.8845	0.2406	16.4415	0.4695
	Wintering	0.92	0.0408	0.9833	0.0205	0.8933	0.1066	0.9233	0.0822		2.0133	0.0984	2.02	0.3716	1.77	0.0883	2.5567	0.1434		11.3984	0.3318	10.3148	1.2911	9.3028	1.4727	11.7835	0.7862
	Tillering	0.6567	0.0981	0.6833	0.0386	0.6067	0.017	0.7267	0.0309		6.7633	0.1569	6.8333	0.1156	6.7467	0.2042	6.8867	0.1678		11.6139	1.548	10.074	3.249	8.9467	2.4536	12.2258	0.4811
	Jointing	3.0467	0.217	3.9967	0.3288	3.84	0.2688	4.83	0.7708		12.9233	0.1642	12.5867	0.0694	12.5433	0.0801	12.6133	0.3272		12.93	1.0729	10.1117	0.7858	9.6775	0.9404	10.4667	2.0044
	Filling	4.01	0.1359	4.37	0.2315	4.58	0.4315	5.1767	0.2131		20.74	0.3961	19.2067	0.0754	19.38	0.1061	18.06	0.6126		12.8278	0.6806	10.1474	0.8782	9.4075	1.1205	10.3897	1.8023
	Maturity	3.08	0.3212	3.2133	0.1517	3.3433	0.3074	3.29	0.2417		23.8367	0.3297	22.7767	0.1746	22.75	0.2174	21.8633	0.4434		8.6304	0.3797	6.5705	0.5222	7.0038	0.8756	6.9827	0.9992
Winter wheat (2014-2015)	Seedling	2.7	0.2263	2.73	0.1472	3.0567	0.1613	2.87	0.1558		14.2433	0.9047	15.5767	0.5879	15.55	1.5857	15.2367	1.4937		13.3072	1.6945	15.2708	1.0375	10.6715	0.0932	13.9916	0.3053
	Tillering	1.8533	0.0974	1.7933	0.0953	1.89	0.1003	1.7967	0.2691		9.19	0.3501	9.2367	1.0972	9.2933	0.5937	9.49	1.8067		17.4596	1.331	17.7457	1.3427	18.1094	1.5092	16.2599	1.4603
	Jointing	1.8667	0.1066	2.6467	0.1552	2.63	0.2743	3.2333	0.2917		10.9933	1.5516	10.8533	1.2469	10.2767	0.2666	10.3867	1.2819		21.0472	0.0285	20.8781	0.652	20.8482	0.7233	20.771	0.4503
	Heading	3.3967	0.0665	4.2733	0.2933	4.08	0.283	4.5967	0.2155		21.7833	1.845	21.8033	1.0169	21.1767	0.5916	21.6267	0.4797		19.991	0.4248	19.9775	0.272	20.6192	0.6238	18.7141	0.6447
	Filling	4.1267	0.1676	4.6533	0.2185	5.8233	0.1078	5.6	0.3021		25.67	1.5789	25.81	0.7083	25.18	0.787	25.4533	1.8946		16.3888	0.6657	15.9772	1.1481	15.6942	1.1098	14.5188	0.8909
	Maturity	3.89	0.2061	4.1467	0.1841	3.7067	0.2901	4.3967	0.1835		28.3167	1.618	29.3133	0.8963	28.88	1.1743	29.03	1.3225		14.6665	0.6877	10.2859	0.667	9.7268	0.3495	8.1827	0.496

## Sheet: Soil biochemical properties
		EEG (mg g-1)									NH4+-N (mg kg-1)									NO3--N (mg kg-1)									NAG (nmol h-1 g-1)									BG (nmol h-1 g-1)									CB (nmol h-1 g-1)
		N0	±SD	N12	±SD	N18	±SD	N24	±SD		N0	±SD	N12	±SD	N18	±SD	N24	±SD		N0	±SD	N12	±SD	N18	±SD	N24	±SD		N0	±SD	N12	±SD	N18	±SD	N24	±SD		N0	±SD	N12	±SD	N18	±SD	N24	±SD		N0	±SD	N12
Winter wheat (2013-2014)	Wintering	0.2677	0.0191	0.2956	0.0073076	0.2471	0.0122	0.2877	0.0115		11.55	0.9493	13.7836	1.4015	13.7139	1.0058	13.7656	0.3041		8.3468	2.397	27.868	4.3352	46.4014	8.9901	59.6948	6.0749		11.5095	0.8366	12.3334	0.5607	11.0555	0.1848	11.6114	1.002		22.3202	1.5436	23.5184	1.3828	23.6983	3.7942	22.848	2.3735		29.873	1.0549	29.8347
	Tillering	0.2975	0.0089705	0.3703	0.0145	0.3319	0.0093387	0.4087	0.0132		8.3603	0.4124	10.2786	0.6611	10.2572	0.2146	13.6441	0.8189		10.9372	0.5727	45.9071	1.2667	54.6485	5.7954	55.7955	2.4391		17.8282	0.6938	19.3422	0.5063	19.2715	0.9979	19.3218	1.0826		42.1204	2.1514	40.6165	6.1773	41.3405	1.3677	52.8045	2.8542		28.8347	2.4501	27.8856
	Jointing	0.284	0.0182	0.3078	0.0123	0.2944	0.0164	0.3514	0.0122		8.5726	0.2138	8.7584	0.3049	9.0749	1.7751	9.3838	0.8408		8.0558	0.4757	8.1051	1.1677	13.0399	1.5927	24.3873	8.3227		55.0839	2.8044	54.8376	0.9292	53.5244	0.9143	53.6851	0.2557		19.2239	3.9825	16.6822	2.4042	24.5903	2.096	20.1584	4.5135		24.4002	0.64	24.7508
	Filling	0.3826	0.0164	0.4046	0.0323	0.4464	0.0402	0.4704	0.0066352		2.0853	0.1478	3.0007	0.5525	3.7652	0.5416	3.8847	0.5038		9.372	1.0119	12.9485	2.8412	14.4104	3.3476	30.0533	4.2386		79.9934	4.617	78.2927	1.5615	76.1999	1.5895	69.5668	4.5699		32.1672	2.206	18.8652	2.2396	34.2475	3.2467	18.6735	1.6506		35.5695	1.8843	32.0524
	Maturity	0.4983	0.0278	0.5076	0.0287	0.5684	0.0282	0.6067	0.0103		1.653	0.024	1.8716	0.0631	3.2427	0.1392	3.6652	0.7652		11.5185	1.3952	12.0526	1.0912	25.9157	0.4368	24.7355	2.0189		110.184	4.792	116.85	2.8508	110.988	6.1562	109.45	5.3595		23.0491	1.8354	36.3047	2.6549	25.7249	3.8236	31.715	1.9773		29.1989	0.0967	32.4685
[truncated: 5 more columns]
